# Supplementary material for: Prevalence of hepatitis coinfection and substance use among antiretroviral therapy clinic clients with hazardous alcohol use in Vietnam
Source: PLOS Glob Public Health. 2024 Dec 5;4(12):e0003744. doi: 10.1371/journal.pgph.0003744 (PMC11620398; doi:10.1371/journal.pgph.0003744)
Supplement: S1 Dataset — (CSV) [file pgph.0003744.s001.csv]

visit_code	hbv	hcv	cd4	art	hiv_rna	suppressed	category	age_bl	male	pre_hep_a	pre_hep_b	pre_hep_c	any_non_idu	inject_ever	inject_3m	inject_3m_num	reduce_idu	increase_alc	audit	audit_8	ndrinkdays	ndrinkspdd	nheavydd
1	0	1	71	1	28.2	0	HIV/HCV	31.6630136986301	1	0	0	1	1	1	0	Never	No	Never injected or reduced	15	1	30	1.40159259259259	0
1	0	1	426	1	0	1	HIV/HCV	46.6931506849315	1	0	0	1	1	1	0	Never	Yes	No	4	0	6	1.68055555555556	0
1	0	1	890	1	0	1	HIV/HCV	43.3150684931507	1	1	1	0	1	1	0	Never	Yes	Yes	20	1	3	2.09888888888889	0
1	0	1	179	1	0	1	HIV/HCV	40.1808219178082	1	0	0	1	1	1	1	Once a month or less	Yes	No	5	0	30	0.974444444444445	0
1	0	1	72	1	9000	0	HIV/HCV	36.7698630136986	1	0	0	1	1	1	0	Never	Yes	No	8	1	5	3.256	2
1	1	1	758	1	0	1	HIV/HBV/HCV	34.8246575342466	1	0	0	0	0	1	0	Never	Yes	No	10	1	6	2.075	0
1	0	1	303	1	0	1	HIV/HCV	46.1835616438356	1	0	0	0	0	1	0	Never	Yes	Yes	5	0	26	1.49649572649573	0
1	0	1	313	1	0	1	HIV/HCV	38.6082191780822	1	0	0	1	1	1	0	Never	Yes	Yes	6	0	30	1.69361111111111	0
1	0	1	389	1	0	1	HIV/HCV	52.386301369863	1	1	99	99	0	1	1	Once a month or less	Yes	No	10	1	3	0.862222222222221	0
1	0	1	343	1	0	1	HIV/HCV	46.5397260273973	1	0	0	0	0	1	1	Once a month or less	Yes	Yes	14	1	30	4.90666666666667	30
1	0	1	445	1	0	1	HIV/HCV	42.1479452054795	1	0	0	0	0	1	0	Never	Yes	Yes	10	1	14	3.18452380952382	3
1	0	1	353	1	0	1	HIV/HCV	40.4438356164384	1	0	0	0	1	1	0	Never	Yes	No	19	1	30	12.517037037037	30
1	1	1	307	1	0	1	HIV/HBV/HCV	31.7232876712329	1	0	0	0	0	1	0	Never	Yes	No	10	1	21	4.11084656084656	3
1	1	1	389	1	0	1	HIV/HBV/HCV	45.0027397260274	1	0	1	1	1	1	0	Never	Yes	Yes	33	1	30	9.20666666666667	30
1	0	1	802	1	0	1	HIV/HCV	48.1095890410959	1	0	0	0	0	1	0	Never	Yes	No	17	1	30	6.65425925925926	30
1	0	1	332	1	0	1	HIV/HCV	38.186301369863	1	0	0	0	1	1	1	Everyday	Yes	No	11	1	26	5.5	26
1	0	1	515	1	0	1	HIV/HCV	33.3205479452055	1	0	0	0	1	1	1	Once a month or less	Yes	No	18	1	30	4.72185185185185	30
1	0	1	173	1	0	1	HIV/HCV	45.0520547945206	1	0	0	0	1	1	0	Never	Yes	No	10	1	30	4.12722222222222	24
1	0	1	492	1	0	1	HIV/HCV	31.9315068493151	1	0	0	0	1	1	0	Never	No	Never injected or reduced	17	1	14	12.3761904761905	12
1	0	1	991	1	0	1	HIV/HCV	44.813698630137	1	0	0	0	0	1	1	2-3 days a month	Yes	Yes	18	1	15	5.76607407407408	11
1	0	1	255	1	0	1	HIV/HCV	28.7150684931507	1	0	0	0	1	1	0	Never	Yes	Yes	32	1	24	16.8842592592593	24
1	0	0	607	1	0	1	HIV	42.9561643835616	1	0	0	0	0	0	0	Never	Never injected	Never injected or reduced	8	1	9	3.2758024691358	2
1	0	1	369	1	0	1	HIV/HCV	41.8931506849315	1	0	0	0	0	1	0	Never	Yes	No	11	1	25	0.9512	0
1	1	1	463	1	0	1	HIV/HBV/HCV	40.8575342465753	1	0	0	1	0	1	0	Never	Yes	Yes	22	1	28	8.45416666666666	28
1	0	1	340	1	54.9	0	HIV/HCV	53.6931506849315	1	0	0	0	0	1	0	Never	Yes	No	18	1	30	7.17844444444444	30
1	0	0	429	1	303	0	HIV	46.6958904109589	1	0	0	0	0	0	0	Never	Never injected	Never injected or reduced	4	0	15	0.605555555555556	0
1	0	0	313	1	0	1	HIV	47.6876712328767	1	0	0	0	0	0	0	Never	Never injected	Never injected or reduced	14	1	23	1.50217391304348	0
1	0	1	201	1	0	1	HIV/HCV	45.6684931506849	1	0	0	1	1	1	1	Once a month or less	Yes	No	14	1	24	6.22141203703704	23
1	0	1	133	1	0	1	HIV/HCV	39.4493150684931	1	1	0	0	1	1	0	Never	Yes	No	9	1	27	1.38991769547325	1
1	1	1	312	1	0	1	HIV/HBV/HCV	34.9041095890411	1	99	99	99	0	1	1	Once a month or less	Yes	No	7	0	29	7.94310344827587	29
1	0	1	782	1	0	1	HIV/HCV	37.1068493150685	0	0	0	0	1	1	1	Everyday	Yes	Yes	7	0	2	3.95833333333333	1
1	1	1	197	1	41.3	0	HIV/HBV/HCV	39.9479452054794	1	0	0	0	0	1	0	Never	Yes	No	8	1	30	2.75055555555556	0
1	0	0	309	1	62.9	0	HIV	41.4602739726027	1	0	0	0	0	1	0	Never	Yes	Yes	5	0	22	3.31818181818182	2
1	0	1	525	1	0	1	HIV/HCV	41.8301369863014	1	0	0	0	1	1	0	Never	Yes	No	12	1	9	4.66666666666667	4
1	0	1	520	1	4080	0	HIV/HCV	41.6328767123288	1	0	0	0	1	1	0	Never	Yes	Yes	6	0	21	2.13333333333333	1
1	0	1	346	1	0	1	HIV/HCV	38.3890410958904	1	0	0	0	1	1	1	Everyday	Yes	No	8	1	25	2.176	0
1	0	1	813	1	0	1	HIV/HCV	27.4054794520548	1	0	0	0	1	1	1	2-3 days a month	Yes	Yes	15	1	19	6.61195906432749	12
1	0	1	329	1	0	1	HIV/HCV	38.158904109589	1	0	0	0	0	1	0	Never	No	Never injected or reduced	4	0	30	1.48037037037037	3
1	0	1	586	1	0	1	HIV/HCV	42.027397260274	1	0	0	0	0	1	0	Never	Yes	No	5	0	30	1.84388888888889	0
1	0	1	614	1	0	1	HIV/HCV	49.172602739726	1	0	0	0	1	1	1	Once a month or less	Yes	Yes	12	1	22	4.50916666666667	21
1	0	1	176	1	0	1	HIV/HCV	36.1260273972603	1	0	0	0	0	1	0	Never	Yes	Yes	10	1	15	2.91037037037037	2
1	0	1	225	1	0	1	HIV/HCV	42.5095890410959	1	0	0	0	0	1	0	Never	Yes	No	29	1	30	9.49759259259259	30
1	0	1	879	1	0	1	HIV/HCV	37.8356164383562	1	0	0	1	1	1	1	2-3 days a month	Yes	Yes	6	0	19	1.83333333333333	0
1	0	1	227	1	0	1	HIV/HCV	43.9561643835616	1	0	0	0	0	1	0	Never	Yes	Yes	10	1	23	6.89618357487923	23
1	0	1	866	1	0	1	HIV/HCV	41.3835616438356	1	0	0	0	1	1	0	Never	Yes	No	4	0	5	1.72955555555556	0
1	0	0	149	1	0	1	HIV	28.5753424657534	1	0	0	0	0	0	0	Never	Never injected	Never injected or reduced	8	1	12	4.08611111111111	4
1	0	1	286	1	0	1	HIV/HCV	43.558904109589	1	0	0	1	0	1	0	Never	Yes	Yes	26	1	30	19.0480555555556	30
1	0	1	520	1	0	1	HIV/HCV	46.4438356164384	1	0	0	1	0	1	0	Never	Yes	No	19	1	25	4.09822222222222	5
1	0	1	351	1	0	1	HIV/HCV	40.841095890411	1	0	1	0	1	1	1	Once a month or less	Yes	No	5	0	29	1.24444444444444	0
1	0	1	493	1	0	1	HIV/HCV	41.3698630136986	1	0	0	0	1	1	1	Once a month or less	No	Never injected or reduced	6	0	12	1.2212962962963	0
1	1	1	924	1	0	1	HIV/HBV/HCV	46.413698630137	1	0	1	1	1	1	1	2-3 days a week	Yes	Yes	4	0	28	1.68154761904762	0
1	0	1	657	1	0	1	HIV/HCV	43.8465753424658	1	0	0	0	1	1	0	Never	No	Never injected or reduced	22	1	29	12.4344827586207	29
1	0	1	239	1	0	1	HIV/HCV	36.8164383561644	1	0	0	1	0	1	0	Never	No	Never injected or reduced	10	1	22	4.98479797979798	20
1	0	0	648	1	0	1	HIV	39.8164383561644	1	0	0	0	0	0	0	Never	Never injected	Never injected or reduced	8	1	6	3.14814814814814	1
1	0	1	727	1	0	1	HIV/HCV	42.7671232876712	1	0	0	0	0	0	0	Never	Never injected	Never injected or reduced	6	0	29	4.18678160919541	28
1	0	1	426	1	0	1	HIV/HCV	41.9835616438356	1	0	0	0	0	1	0	Never	Yes	No	17	1	30	6.5	30
1	0	1	243	1	0	1	HIV/HCV	45	1	0	0	0	0	1	0	Never	Yes	No	8	1	15	2.09537037037037	0
1	0	1	559	1	60.4	0	HIV/HCV	40.6712328767123	1	0	0	0	0	1	0	Never	Yes	No	10	1	19	4.1021052631579	15
1	0	1	645	1	0	1	HIV/HCV	43.0027397260274	1	0	0	0	1	0	0	Never	Never injected	Never injected or reduced	10	1	30	1.98777777777778	0
1	0	1	693	1	0	1	HIV/HCV	34.5315068493151	1	0	0	1	1	1	1	About once a week	Yes	Yes	13	1	22	2.47537878787879	2
1	0	1	80	1	18100	0	HIV/HCV	46.1698630136986	1	0	0	0	0	1	0	Never	Yes	No	6	0	16	1.348125	0
1	0	0	260	1	0	1	HIV	44.0712328767123	1	0	0	0	0	0	0	Never	Never injected	Never injected or reduced	17	1	25	5.05226666666667	12
1	0	1	472	1	0	1	HIV/HCV	45.8958904109589	1	0	0	0	0	1	0	Never	Yes	No	10	1	28	0.86438492063492	0
1	0	1	796	1	0	1	HIV/HCV	40.3232876712329	1	0	0	0	0	1	0	Never	Yes	Yes	31	1	30	7.17366666666666	30
1	0	1	322	1	0	1	HIV/HCV	42.6630136986301	1	0	0	0	1	1	1	2-3 days a month	Yes	Yes	4	0	3	4.54814814814815	2
1	0	1	472	1	0	1	HIV/HCV	33.1232876712329	1	0	0	0	1	1	1	Once a month or less	Yes	Yes	11	1	12	1.81444444444444	2
1	0	1	243	1	0	1	HIV/HCV	35.6082191780822	1	99	99	99	0	1	0	Never	Yes	Yes	18	1	30	10.595	30
1	0	1	282	1	0	1	HIV/HCV	31.5068493150685	1	0	0	0	1	1	0	Never	Yes	Yes	10	1	30	2.53968518518518	2
1	0	1	543	1	0	1	HIV/HCV	43.1698630136986	1	0	0	1	0	1	0	Never	Yes	No	10	1	8	3.624375	3
1	0	0	219	1	332	0	HIV	35.0520547945206	0	0	0	0	0	0	0	Never	Never injected	Never injected or reduced	13	1	4	2.91666666666667	2
1	0	0	424	1	21	0	HIV	38.0246575342466	1	0	0	0	0	0	0	Never	Never injected	Never injected or reduced	10	1	3	4.52222222222222	1
1	0	1	422	1	0	1	HIV/HCV	40.1534246575342	1	1	0	0	1	1	0	Never	Yes	Yes	28	1	30	11.8591666666667	30
1	0	1	689	1	351	0	HIV/HCV	44.6931506849315	1	0	0	1	1	1	1	4-6 days a week	Yes	Yes	7	0	0	NA	0
1	0	1	322	1	0	1	HIV/HCV	44.6383561643836	1	0	0	0	0	1	0	Never	No	Never injected or reduced	8	1	30	2.31585185185185	0
1	0	1	515	1	411	0	HIV/HCV	51.2465753424658	1	0	0	0	0	1	0	Never	Yes	No	14	1	30	4.42555555555556	27
1	0	1	433	1	0	1	HIV/HCV	56.8465753424658	1	0	0	0	1	1	1	Once a month or less	Yes	No	8	1	15	1.18518518518519	0
1	0	1	142	1	0	1	HIV/HCV	43.4383561643836	1	0	0	0	0	1	0	Never	No	Never injected or reduced	4	0	30	2.49407407407407	2
1	0	1	64	1	0	1	HIV/HCV	35.7041095890411	1	0	0	0	1	1	0	Never	Yes	No	10	1	25	1.35166666666666	1
1	0	1	411	1	0	1	HIV/HCV	37.1506849315069	1	0	0	0	0	1	1	Once a month or less	Yes	No	9	1	12	2.12916666666667	1
1	0	1	280	1	0	1	HIV/HCV	48.9150684931507	1	0	0	0	1	1	1	2-3 days a month	Yes	No	9	1	7	1.49380952380952	0
1	0	1	147	1	0	1	HIV/HCV	38.2082191780822	1	0	0	0	0	1	1	Once a month or less	Yes	No	8	1	2	2.89	0
1	0	1	115	1	0	1	HIV/HCV	37.2821917808219	1	0	0	0	0	1	0	Never	Yes	No	14	1	10	7.91944444444445	10
1	0	1	278	1	0	1	HIV/HCV	50.7452054794521	1	0	0	1	1	1	0	Never	Yes	No	10	1	29	2.33045977011494	0
1	0	1	301	1	0	1	HIV/HCV	36.0082191780822	1	0	0	0	0	1	0	Never	No	Never injected or reduced	6	0	25	1.01066666666667	0
1	0	1	156	1	0	1	HIV/HCV	43.8027397260274	1	0	0	0	0	0	0	Never	Never injected	Never injected or reduced	7	0	6	1.7287037037037	1
1	0	1	400	1	0	1	HIV/HCV	35.1397260273973	1	0	0	0	0	1	0	Never	No	Never injected or reduced	9	1	25	1.888	2
1	0	1	311	1	0	1	HIV/HCV	50.4356164383562	1	0	0	0	0	1	0	Never	Yes	No	14	1	30	0.836888888888889	0
1	0	1	216	1	0	1	HIV/HCV	39.4164383561644	1	0	0	0	1	1	0	Never	Yes	No	12	1	9	2.97962962962963	1
1	0	1	781	1	1089	0	HIV/HCV	43.5643835616438	1	0	0	0	0	1	0	Never	Yes	Yes	15	1	11	0.573686868686869	0
1	0	1	197	1	0	1	HIV/HCV	35.3972602739726	1	0	0	0	1	1	1	4-6 days a week	Yes	No	10	1	9	2.53	0
1	0	1	211	1	0	1	HIV/HCV	46.8575342465753	1	0	0	0	1	0	0	Never	Never injected	Never injected or reduced	13	1	20	4.93402777777778	7
1	0	1	259	1	0	1	HIV/HCV	50.1205479452055	1	0	0	0	1	1	1	4-6 days a week	Yes	No	13	1	4	0.646527777777777	0
1	0	1	289	1	60	0	HIV/HCV	47.6164383561644	1	0	1	0	0	1	0	Never	No	Never injected or reduced	22	1	30	15.4557407407407	30
1	0	1	772	1	0	1	HIV/HCV	42.5561643835616	1	0	0	0	1	1	0	Never	Yes	No	19	1	2	2.24166666666666	0
1	0	1	472	1	0	1	HIV/HCV	47.0767123287671	1	0	0	0	1	1	1	2-3 days a month	Yes	No	5	0	11	3.17171717171717	4
1	0	1	783	1	0	1	HIV/HCV	43.5068493150685	1	0	0	0	0	1	0	Never	Yes	No	10	1	1	7.29166666666667	1
1	1	1	463	1	0	1	HIV/HBV/HCV	40	1	0	1	1	0	1	1	2-3 days a week	Yes	No	11	1	27	5.4990740740740804	23
1	0	1	280	1	0	1	HIV/HCV	40.9068493150685	1	0	0	0	0	1	0	Never	Yes	Yes	15	1	30	3.57101851851852	11
1	0	1	587	1	0	1	HIV/HCV	46.2821917808219	1	0	0	0	1	1	1	2-3 days a week	Yes	No	16	1	29	4.35249042145594	26
1	0	1	319	1	0	1	HIV/HCV	33.8575342465753	1	0	0	1	0	1	0	Never	No	Never injected or reduced	6	0	2	1.33166666666667	0
1	0	1	837	1	0	1	HIV/HCV	46.2191780821918	1	0	0	1	0	1	0	Never	No	Never injected or reduced	13	1	9	2.5283950617284	0
1	0	1	979	1	7644	0	HIV/HCV	33.8356164383562	1	0	0	1	1	0	0	Never	Never injected	Never injected or reduced	17	1	6	3.46861111111111	2
1	0	1	291	1	65	0	HIV/HCV	56	1	0	0	0	1	1	0	Never	No	Never injected or reduced	14	1	30	4.16666666666667	1
1	0	1	461	1	0	1	HIV/HCV	37.4493150684931	1	0	0	0	1	1	0	Never	Yes	No	8	1	9	2.0608024691358	0
1	0	0	136	1	0	1	HIV	31.4109589041096	1	0	0	0	0	0	0	Never	Never injected	Never injected or reduced	8	1	4	4.25	1
1	0	1	206	1	0	1	HIV/HCV	47	1	0	0	0	1	1	1	2-3 days a month	Yes	No	28	1	28	5.56190476190476	28
1	0	1	356	1	37	0	HIV/HCV	38.172602739726	1	0	0	0	0	1	0	Never	Yes	Yes	26	1	26	2.39726495726495	0
1	0	1	132	1	0	1	HIV/HCV	53.1671232876712	1	0	0	0	1	1	0	Never	Yes	No	12	1	14	3.54603174603174	3
1	0	1	253	1	0	1	HIV/HCV	40.5945205479452	1	0	0	0	0	1	0	Never	No	Never injected or reduced	12	1	14	2.45	1
1	0	0	399	1	0	1	HIV	39.8794520547945	1	0	0	0	0	0	0	Never	Never injected	Never injected or reduced	9	1	3	5.57407407407407	2
1	1	1	411	1	0	1	HIV/HBV/HCV	35.786301369863	1	0	0	0	0	1	1	4-6 days a week	Yes	No	9	1	3	2.12592592592593	0
1	0	1	197	1	0	1	HIV/HCV	45.3917808219178	1	0	0	0	1	1	0	Never	No	Never injected or reduced	6	0	20	2.76611111111111	1
1	0	1	612	1	0	1	HIV/HCV	46.7479452054795	1	0	0	1	0	1	0	Never	Yes	No	13	1	3	1.98333333333333	0
1	0	1	137	0	0	1	HIV/HCV	43.9452054794521	1	1	0	0	0	0	0	Never	Never injected	Never injected or reduced	21	1	30	6.90055555555555	30
1	1	1	145	1	0	1	HIV/HBV/HCV	39.9178082191781	1	1	1	1	1	1	1	2-3 days a week	Yes	Yes	9	1	2	8.10916666666667	2
1	0	1	694	1	55	0	HIV/HCV	40.6328767123288	1	0	0	0	1	1	1	Once a month or less	Yes	No	13	1	9	3.02469135802469	2
1	0	1	578	1	0	1	HIV/HCV	42.7013698630137	1	0	0	0	0	1	0	Never	No	Never injected or reduced	12	1	23	0.35	0
1	1	1	434	1	0	1	HIV/HBV/HCV	39.9452054794521	1	0	0	0	0	1	0	Never	Yes	Yes	18	1	30	4.23288888888889	29
1	0	1	777	1	0	1	HIV/HCV	40.5232876712329	1	0	0	1	0	1	0	Never	No	Never injected or reduced	21	1	30	3.31061111111111	9
1	0	0	329	1	59	0	HIV	45	0	0	0	0	0	0	0	Never	Never injected	Never injected or reduced	8	1	10	0.721777777777777	0
1	0	1	321	1	0	1	HIV/HCV	44.0684931506849	1	0	0	0	0	0	0	Never	Never injected	Never injected or reduced	11	1	6	4.90666666666667	3
1	0	1	231	1	0	1	HIV/HCV	33.1534246575342	1	0	0	0	1	0	0	Never	Never injected	Never injected or reduced	21	1	30	6.48740740740741	30
1	0	1	356	1	0	1	HIV/HCV	43.0767123287671	1	0	1	0	0	1	0	Never	Yes	No	12	1	27	1.32236625514403	0
1	0	1	199	1	0	1	HIV/HCV	37.6547945205479	1	0	0	0	1	1	0	Never	Yes	No	13	1	30	0.819537037037037	0
1	0	1	182	1	0	1	HIV/HCV	37.5890410958904	1	0	0	1	0	1	0	Never	No	Never injected or reduced	15	1	30	6.47288888888889	29
1	0	1	518	1	0	1	HIV/HCV	37.4849315068493	1	0	0	0	0	1	0	Never	Yes	No	9	1	30	1.07361111111111	1
1	0	1	206	1	0	1	HIV/HCV	36.0630136986301	1	0	0	0	0	1	1	2-3 days a month	No	Never injected or reduced	13	1	3	5.47037037037037	2
1	0	1	345	1	403	0	HIV/HCV	33.9342465753425	1	0	0	0	0	1	0	Never	No	Never injected or reduced	13	1	9	2.49827160493827	1
1	0	1	525	1	85	0	HIV/HCV	42.6520547945205	1	0	0	0	0	1	0	Never	No	Never injected or reduced	20	1	8	3.37708333333333	4
1	0	1	403	1	22	0	HIV/HCV	48.8027397260274	1	0	0	0	0	1	0	Never	No	Never injected or reduced	17	1	30	5.24675925925926	24
1	0	1	41	1	0	1	HIV/HCV	41.7753424657534	1	0	0	0	0	0	0	Never	Never injected	Never injected or reduced	15	1	3	8.20555555555557	2
1	0	1	150	1	0	1	HIV/HCV	41.4246575342466	1	0	0	1	0	1	0	Never	Yes	No	12	1	19	3.33567251461988	3
1	0	0	245	1	0	1	HIV	35.7095890410959	1	0	0	0	0	0	0	Never	Never injected	Never injected or reduced	10	1	15	1.77777777777778	2
1	0	0	170	1	0	1	HIV	39.2575342465753	1	0	0	0	0	0	0	Never	Never injected	Never injected or reduced	8	1	28	0.995555555555556	0
1	0	1	92	1	0	1	HIV/HCV	43.186301369863	1	0	0	0	0	1	0	Never	Yes	Yes	9	1	25	1.58044444444444	0
1	0	1	379	1	0	1	HIV/HCV	39.1205479452055	1	0	0	0	0	0	0	Never	Never injected	Never injected or reduced	18	1	30	3.24048148148148	7
1	0	1	240	1	0	1	HIV/HCV	34.6739726027397	1	0	0	0	1	1	0	Never	No	Never injected or reduced	11	1	14	1.32083333333334	0
1	0	1	460	1	0	1	HIV/HCV	33.5945205479452	1	0	0	0	0	1	0	Never	Yes	Yes	20	1	29	7.66781609195402	29
1	1	1	221	1	0	1	HIV/HBV/HCV	49.586301369863	1	0	0	1	1	1	0	Never	Yes	No	9	1	30	2.77407407407408	0
1	0	1	202	1	0	1	HIV/HCV	42.5643835616438	1	0	0	0	1	1	0	Never	Yes	No	15	1	13	3.44358974358974	1
1	0	1	270	1	62	0	HIV/HCV	50.0821917808219	1	1	0	0	1	1	0	Never	No	Never injected or reduced	11	1	9	1.17530864197531	1
1	0	1	406	1	0	1	HIV/HCV	40.2684931506849	1	0	0	0	1	1	0	Never	Yes	Yes	20	1	30	7.0962962962963	30
1	1	1	21	1	136605	0	HIV/HBV/HCV	32.9013698630137	1	0	1	0	0	1	0	Never	Yes	Yes	12	1	1	4.11111111111111	1
1	0	1	619	1	0	1	HIV/HCV	38.4684931506849	1	0	0	0	0	1	0	Never	No	Never injected or reduced	7	0	10	1.51277777777778	0
1	0	1	235	1	0	1	HIV/HCV	43.0575342465753	1	0	0	0	0	1	0	Never	No	Never injected or reduced	14	1	7	4.9702380952381	4
1	0	1	605	1	0	1	HIV/HCV	38.386301369863	1	0	0	0	0	1	0	Never	Yes	No	9	1	3	2.0462962962963	0
1	0	1	268	1	29586	0	HIV/HCV	39.9479452054794	1	0	0	1	1	1	1	About once a week	Yes	No	8	1	20	1.0625	0
1	0	1	225	1	0	1	HIV/HCV	48.2054794520548	1	0	0	0	0	1	0	Never	No	Never injected or reduced	9	1	30	0.641481481481482	0
1	0	1	489	1	0	1	HIV/HCV	38.0657534246575	1	0	0	0	0	1	0	Never	No	Never injected or reduced	14	1	30	6.79907407407407	30
1	0	1	172	1	0	1	HIV/HCV	48.0712328767123	1	0	0	0	1	1	1	Once a month or less	Yes	No	12	1	6	2.05037037037037	0
1	0	1	773	1	0	1	HIV/HCV	39.5232876712329	1	0	0	1	1	1	1	2-3 days a week	Yes	Yes	17	1	30	4.52277777777778	6
1	0	1	169	1	0	1	HIV/HCV	39.641095890411	1	1	0	0	1	1	1	Everyday	Yes	Yes	22	1	19	2.50833333333333	2
1	0	1	235	1	0	1	HIV/HCV	43.2356164383562	1	0	0	1	0	1	0	Never	Yes	Yes	12	1	17	2.17754901960785	2
1	0	1	504	1	0	1	HIV/HCV	35.4520547945205	1	0	1	0	0	1	1	About once a week	Yes	No	16	1	30	6.05055555555555	29
1	0	1	261	1	0	1	HIV/HCV	41.9479452054794	1	0	0	0	0	1	0	Never	Yes	Yes	12	1	4	5.51736111111111	3
1	0	1	241	1	0	1	HIV/HCV	33.0356164383562	1	0	0	0	1	1	1	About once a week	Yes	No	14	1	5	3.67766666666667	2
1	0	1	353	1	0	1	HIV/HCV	37.0794520547945	1	0	0	0	1	1	0	Never	No	Never injected or reduced	13	1	12	5.09703703703703	7
1	0	1	795	1	0	1	HIV/HCV	44.9506849315068	1	0	0	0	1	1	0	Never	Yes	Yes	13	1	21	2.82142857142857	2
1	0	1	666	1	0	1	HIV/HCV	44.1972602739726	1	0	0	0	1	1	0	Never	Yes	Yes	13	1	0	NA	0
1	0	1	158	1	23	0	HIV/HCV	38.8630136986301	1	0	0	0	0	0	0	Never	Never injected	Never injected or reduced	24	1	30	18.5	30
1	0	1	452	1	0	1	HIV/HCV	46.9150684931507	1	0	0	0	0	1	0	Never	No	Never injected or reduced	17	1	30	6.04444444444445	30
1	0	1	835	1	0	1	HIV/HCV	36.786301369863	1	0	0	0	1	1	0	Never	Yes	No	14	1	30	2.52333333333333	2
1	0	1	643	1	0	1	HIV/HCV	33.4109589041096	1	0	0	1	0	1	1	2-3 days a week	Yes	No	8	1	2	6.22222222222222	2
1	0	1	295	1	0	1	HIV/HCV	42.4821917808219	1	0	0	0	0	1	0	Never	No	Never injected or reduced	16	1	1	6.16666666666667	1
1	0	1	480	1	22	0	HIV/HCV	41.8931506849315	1	0	0	1	1	1	0	Never	Yes	No	10	1	18	0.666666666666667	0
1	0	1	516	1	0	1	HIV/HCV	39.558904109589	1	0	0	0	0	1	1	Once a month or less	Yes	Yes	15	1	30	1.84009259259259	1
1	0	1	367	1	0	1	HIV/HCV	44.6465753424658	1	0	0	0	0	1	0	Never	Yes	No	12	1	30	1.00277777777778	0
1	0	0	521	1	0	1	HIV	25.2712328767123	0	99	99	99	0	0	0	Never	Never injected	Never injected or reduced	8	1	8	1.81895833333333	2
1	1	1	313	1	0	1	HIV/HBV/HCV	30.9945205479452	1	0	1	0	0	1	0	Never	No	Never injected or reduced	17	1	22	5.62032828282828	15
1	0	1	314	1	0	1	HIV/HCV	41.2849315068493	1	0	0	1	1	1	1	2-3 days a month	No	Never injected or reduced	11	1	10	2.849	3
1	0	1	279	1	36	0	HIV/HCV	37.8	1	0	0	0	0	1	0	Never	Yes	Yes	18	1	27	2.15555555555556	2
1	0	1	279	1	0	1	HIV/HCV	45.3643835616438	1	0	0	0	0	1	1	2-3 days a month	Yes	No	15	1	29	5.37931034482759	8
1	0	1	329	1	0	1	HIV/HCV	36.6219178082192	1	0	0	0	0	1	1	About once a week	Yes	No	16	1	3	3.3162962962963	1
1	1	1	355	1	0	1	HIV/HBV/HCV	33.8465753424658	1	1	0	1	1	1	1	2-3 days a month	Yes	Yes	25	1	27	8.27932098765432	27
1	0	1	333	1	0	1	HIV/HCV	38.2630136986301	1	1	0	0	1	1	1	2-3 days a month	Yes	No	12	1	28	8.22222222222222	28
1	0	1	387	1	0	1	HIV/HCV	44.4082191780822	1	0	0	0	0	1	0	Never	Yes	No	12	1	10	1.11166666666667	1
1	0	1	649	1	0	1	HIV/HCV	35.1698630136986	1	0	0	0	1	1	1	Once a month or less	Yes	Yes	25	1	17	1.93316993464052	2
1	0	1	291	1	0	1	HIV/HCV	37.8876712328767	1	0	0	0	1	1	1	Once a month or less	Yes	Yes	16	1	29	6.62068965517241	29
1	0	1	310	1	171	0	HIV/HCV	36.5972602739726	1	0	0	0	1	1	1	Once a month or less	Yes	No	10	1	11	2.22222222222222	2
1	0	1	299	1	0	1	HIV/HCV	44.1232876712329	1	0	0	0	0	1	1	About once a week	Yes	No	15	1	30	4.28816666666666	4
1	0	1	532	1	0	1	HIV/HCV	35.5561643835616	1	0	0	0	1	1	1	Everyday	Yes	No	20	1	30	5.69101851851851	7
1	0	1	702	1	0	1	HIV/HCV	41.4109589041096	1	99	99	99	0	1	0	Never	Yes	No	25	1	30	4.31157407407407	7
1	0	1	423	1	0	1	HIV/HCV	47.0958904109589	1	0	0	1	1	1	1	2-3 days a week	Yes	Yes	24	1	30	8.98462962962963	27
1	0	1	410	1	0	1	HIV/HCV	33.9369863013699	1	0	0	0	0	1	1	Once a month or less	Yes	No	11	1	23	4.28719806763285	7
1	1	1	187	1	54	0	HIV/HBV/HCV	35.8164383561644	1	0	0	0	0	1	1	2-3 days a week	Yes	Yes	12	1	15	3.52592592592592	1
1	0	1	268	1	0	1	HIV/HCV	45.5260273972603	1	0	0	0	1	1	1	Everyday	Yes	No	12	1	30	3.86155555555556	3
1	0	1	526	1	0	1	HIV/HCV	29.3178082191781	1	0	0	1	1	1	1	4-6 days a week	Yes	Yes	21	1	19	12.8691520467836	17
1	0	1	349	1	0	1	HIV/HCV	42.8465753424658	1	0	0	0	0	1	0	Never	Yes	No	17	1	9	9.43802469135802	9
1	0	1	432	1	0	1	HIV/HCV	36.8904109589041	1	0	0	0	0	1	1	Once a month or less	Yes	No	10	1	21	1.23026455026455	2
1	0	1	923	1	81	0	HIV/HCV	47.6876712328767	1	0	0	0	1	1	1	2-3 days a month	Yes	Yes	12	1	30	4.8	25
1	0	1	97	1	73	0	HIV/HCV	41.1945205479452	1	0	0	0	0	1	1	About once a week	Yes	Yes	14	1	26	3.10811965811966	0
1	0	1	463	1	0	1	HIV/HCV	40.2767123287671	1	0	0	0	1	1	0	Never	Yes	No	19	1	30	7.01851851851852	24
1	0	1	507	1	0	1	HIV/HCV	44.5315068493151	1	0	0	1	1	1	0	Never	Yes	Yes	23	1	23	7.51739130434782	23
1	0	1	636	1	0	1	HIV/HCV	35.5068493150685	1	0	0	0	0	1	0	Never	No	Never injected or reduced	11	1	10	3.17888888888889	1
1	0	1	371	1	0	1	HIV/HCV	42.8849315068493	1	0	0	0	1	1	0	Never	No	Never injected or reduced	16	1	19	3.14561403508772	4
1	0	1	587	1	0	1	HIV/HCV	39.7917808219178	1	0	0	0	0	1	0	Never	No	Never injected or reduced	13	1	19	2.32736842105263	3
1	0	1	137	1	0	1	HIV/HCV	40.9013698630137	1	0	0	0	1	0	0	Never	Never injected	Never injected or reduced	9	1	3	3.16666666666667	1
1	0	0	393	1	0	1	HIV	36.0109589041096	1	1	0	0	1	1	0	Never	No	Never injected or reduced	13	1	10	4.65777777777778	5
1	0	0	510	1	0	1	HIV	41.5698630136986	1	0	0	0	0	0	0	Never	Never injected	Never injected or reduced	28	1	30	9.28018518518519	30
1	0	1	622	1	0	1	HIV/HCV	37.0931506849315	1	0	0	0	1	1	1	Once a month or less	Yes	Yes	35	1	30	7.79675925925926	30
1	0	1	197	1	0	1	HIV/HCV	33.3780821917808	1	0	0	0	0	1	0	Never	No	Never injected or reduced	28	1	25	5.43333333333334	24
1	0	1	147	1	0	1	HIV/HCV	50.413698630137	1	0	0	0	0	1	0	Never	No	Never injected or reduced	9	1	30	5.44768518518519	18
1	0	1	218	1	0	1	HIV/HCV	36.1917808219178	1	99	99	99	1	0	0	Never	Never injected	Never injected or reduced	8	1	30	3.64214814814815	1
1	0	0	77	1	0	1	HIV	50.241095890411	1	0	0	0	0	0	0	Never	Never injected	Never injected or reduced	18	1	30	7.43585185185185	30
1	0	1	271	1	0	1	HIV/HCV	41.6520547945205	1	0	0	0	0	0	0	Never	Never injected	Never injected or reduced	9	1	10	1.365	0
1	0	1	373	1	0	1	HIV/HCV	41.3671232876712	1	0	0	0	0	0	0	Never	Never injected	Never injected or reduced	10	1	2	10.9375	2
1	0	1	580	1	0	1	HIV/HCV	57.4712328767123	1	0	0	0	0	1	0	Never	Yes	No	7	0	9	6.84703703703704	6
1	0	1	242	1	0	1	HIV/HCV	35.6219178082192	1	0	0	0	1	1	0	Never	No	Never injected or reduced	12	1	23	2.44565217391304	5
1	0	1	468	1	0	1	HIV/HCV	36.6575342465753	1	0	0	0	0	1	NA	NA	Yes	No	10	1	11	1.12878787878788	1
1	0	0	617	1	0	1	HIV	37.4986301369863	0	0	0	0	0	0	0	Never	Never injected	Never injected or reduced	7	0	21	2.63129629629629	6
1	0	1	551	1	0	1	HIV/HCV	35.6356164383562	1	0	0	0	1	1	0	Never	Yes	No	19	1	21	12.4569312169312	21
1	0	1	618	1	0	1	HIV/HCV	42.4246575342466	1	0	0	1	1	1	0	Never	Yes	Yes	12	1	29	4.20402298850575	16
1	0	1	154	1	0	1	HIV/HCV	39.1123287671233	1	0	0	0	0	1	0	Never	No	Never injected or reduced	6	0	19	1.19736842105263	0
1	0	1	876	1	0	1	HIV/HCV	43.9972602739726	1	0	0	0	1	1	0	Never	Yes	No	6	0	20	1.90555555555556	0
1	0	1	393	1	0	1	HIV/HCV	39.427397260274	1	0	0	0	1	1	0	Never	No	Never injected or reduced	14	1	24	2.84027777777778	5
1	0	1	447	1	0	1	HIV/HCV	37.9835616438356	1	0	0	0	0	1	1	2-3 days a month	Yes	No	8	1	12	2.31152777777778	2
1	0	0	267	1	0	1	HIV	34.4	1	0	0	1	0	0	0	Never	Never injected	Never injected or reduced	16	1	12	4.26013888888889	4
1	0	1	382	1	0	1	HIV/HCV	42.1945205479452	1	1	0	0	1	1	1	Once a month or less	Yes	No	9	1	16	2.328125	3
1	1	1	498	1	0	1	HIV/HBV/HCV	37.1342465753425	1	0	0	0	1	1	1	About once a week	Yes	Yes	9	1	11	7.92095959595959	6
1	0	0	392	1	0	1	HIV	34.3616438356164	0	0	0	0	0	0	0	Never	Never injected	Never injected or reduced	6	0	2	17.8888888888889	2
1	0	1	462	1	0	1	HIV/HCV	40.9315068493151	1	0	0	0	0	1	0	Never	No	Never injected or reduced	15	1	11	4.75252525252525	5
1	0	1	109	1	0	1	HIV/HCV	33.4356164383562	1	0	0	0	0	1	0	Never	Yes	Yes	19	1	25	10.3022222222222	25
1	0	1	627	1	0	1	HIV/HCV	33.5315068493151	1	0	0	0	0	0	0	Never	Never injected	Never injected or reduced	13	1	7	7.11111111111111	3
1	0	1	265	1	0	1	HIV/HCV	33.9616438356164	1	0	0	0	0	1	0	Never	No	Never injected or reduced	7	0	9	4.38518518518519	4
1	0	1	301	1	0	1	HIV/HCV	47.3972602739726	1	0	0	1	1	1	1	2-3 days a week	Yes	No	14	1	24	4.91458333333333	15
1	0	1	632	1	0	1	HIV/HCV	41.5260273972603	1	0	0	0	1	1	0	Never	Yes	No	17	1	17	2.35313725490196	3
1	0	1	126	1	0	1	HIV/HCV	39.3260273972603	1	0	0	0	0	1	1	2-3 days a month	Yes	No	14	1	30	2.65574074074074	1
1	1	1	407	1	0	1	HIV/HBV/HCV	44.4821917808219	1	0	0	1	1	1	0	Never	Yes	Yes	12	1	27	3.99691358024691	6
1	0	1	146	1	0	1	HIV/HCV	34.6602739726027	1	0	0	0	0	1	1	Once a month or less	Yes	No	11	1	21	1.71296296296296	0
1	0	1	516	1	0	1	HIV/HCV	29.6684931506849	1	0	0	0	1	1	1	2-3 days a month	Yes	Yes	25	1	1	2.05555555555556	0
1	0	1	281	1	0	1	HIV/HCV	40.7780821917808	1	0	0	0	1	1	0	Never	No	Never injected or reduced	24	1	30	5.09933333333333	30
1	0	1	324	1	0	1	HIV/HCV	39.5150684931507	1	99	99	99	1	1	0	Never	No	Never injected or reduced	14	1	22	3.10681818181818	3
1	0	1	739	1	0	1	HIV/HCV	33.6739726027397	1	1	0	0	1	1	0	Never	No	Never injected or reduced	13	1	25	2.61666666666667	3
1	0	1	156	1	17667	0	HIV/HCV	53.6191780821918	1	0	0	1	1	1	0	Never	Yes	Yes	9	1	2	0.364444444444444	0
1	0	1	239	1	0	1	HIV/HCV	37.5671232876712	1	0	0	1	1	1	0	Never	Yes	Yes	26	1	21	4.12632275132276	12
1	0	1	323	1	0	1	HIV/HCV	36.4684931506849	1	0	0	0	1	0	0	Never	Never injected	Never injected or reduced	12	1	8	1.28125	1
1	0	1	400	1	0	1	HIV/HCV	49.3671232876712	1	0	0	0	0	1	0	Never	Yes	No	9	1	12	3.83333333333333	2
1	0	1	290	1	0	1	HIV/HCV	39.8082191780822	1	0	0	0	0	0	0	Never	Never injected	Never injected or reduced	9	1	10	1.19722222222222	0
1	0	1	302	1	0	1	HIV/HCV	43.7506849315068	1	0	0	0	0	1	0	Never	Yes	Yes	10	1	26	2.33226495726496	2
1	0	1	572	1	0	1	HIV/HCV	41.4794520547945	1	0	0	0	1	1	0	Never	No	Never injected or reduced	10	1	30	4.50462962962963	30
1	0	1	528	1	0	1	HIV/HCV	46.1671232876712	1	0	0	0	0	1	0	Never	No	Never injected or reduced	17	1	30	10.5907407407407	30
1	0	1	302	1	0	1	HIV/HCV	43.0849315068493	1	0	0	0	0	1	0	Never	No	Never injected or reduced	9	1	30	1.26907407407408	0
1	0	1	590	1	0	1	HIV/HCV	38.1232876712329	1	0	0	0	0	1	0	Never	No	Never injected or reduced	19	1	30	3.54222222222222	6
1	1	1	791	1	0	1	HIV/HBV/HCV	42.5205479452055	1	1	1	0	1	1	0	Never	Yes	No	20	1	30	4.93287037037037	30
1	0	1	198	1	0	1	HIV/HCV	39.6630136986301	1	0	0	1	0	0	0	Never	Never injected	Never injected or reduced	10	1	5	5.65277777777778	4
1	0	1	249	1	0	1	HIV/HCV	35.4109589041096	1	0	0	0	0	1	0	Never	No	Never injected or reduced	20	1	2	3.13	0
1	0	1	370	1	0	1	HIV/HCV	33.7479452054795	1	0	0	1	1	1	1	Once a month or less	Yes	No	26	1	14	3.04761904761905	1
1	0	1	796	1	12992	0	HIV/HCV	30.7972602739726	1	0	0	0	0	1	0	Never	Yes	Yes	17	1	17	3.94248366013072	3
1	0	1	797	1	210	0	HIV/HCV	44.5205479452055	1	0	0	1	1	1	0	Never	Yes	No	25	1	26	10.9038461538462	26
1	0	0	494	1	0	1	HIV	60.1698630136986	1	0	0	0	0	0	0	Never	Never injected	Never injected or reduced	4	0	25	0.904	0
1	0	1	494	1	0	1	HIV/HCV	39.5068493150685	1	0	0	0	0	1	1	About once a week	Yes	No	13	1	30	6.29398148148148	30
1	0	1	285	1	0	1	HIV/HCV	38.1808219178082	1	0	0	0	0	0	0	Never	Never injected	Never injected or reduced	10	1	8	3.0125	1
1	0	1	213	1	0	1	HIV/HCV	44.2958904109589	1	0	0	0	0	1	0	Never	Yes	No	11	1	30	9.0762962962963	30
1	0	1	184	1	0	1	HIV/HCV	43	1	0	0	0	0	1	0	Never	Yes	Yes	19	1	25	8.45666666666667	24
1	0	1	195	1	0	1	HIV/HCV	42.4958904109589	1	0	0	1	0	0	0	Never	Never injected	Never injected or reduced	8	1	18	1.65925925925926	0
1	0	1	408	1	0	1	HIV/HCV	37.9452054794521	1	0	0	0	0	0	0	Never	Never injected	Never injected or reduced	9	1	19	2.06783625730994	3
1	1	0	68	1	11500	0	HIV/HBV	54.0876712328767	0	0	0	0	0	0	0	Never	Never injected	Never injected or reduced	4	0	27	0.711111111111111	0
1	0	1	504	1	0	1	HIV/HCV	39.8219178082192	1	0	0	0	0	1	0	Never	Yes	No	20	1	30	12.712962962963	30
1	0	1	230	1	0	1	HIV/HCV	29.3561643835616	1	0	0	0	0	1	0	Never	Yes	No	8	1	10	2.39	1
1	0	1	121	1	0	1	HIV/HCV	33.8602739726027	1	0	0	0	0	1	0	Never	Yes	No	12	1	3	4.77037037037037	2
1	0	0	595	1	0	1	HIV	37.0739726027397	1	0	0	0	0	0	0	Never	Never injected	Never injected or reduced	9	1	8	4.14722222222222	2
1	0	1	137	1	0	1	HIV/HCV	35.4164383561644	1	0	0	0	0	1	1	Once a month or less	Yes	No	10	1	25	1.24355555555556	1
1	0	0	357	1	29300	0	HIV	29.5561643835616	1	99	99	99	0	0	0	Never	Never injected	Never injected or reduced	10	1	20	3.12725	0
1	0	1	416	1	0	1	HIV/HCV	40.5260273972603	1	0	0	0	0	1	0	Never	Refuse to answer	Never injected or reduced	12	1	21	1.74047619047619	1
1	0	1	283	1	0	1	HIV/HCV	42.1561643835616	1	0	0	0	0	0	0	Never	Never injected	Never injected or reduced	21	1	5	7.38111111111111	5
1	0	1	339	1	0	1	HIV/HCV	40	1	0	0	0	0	1	0	Never	Yes	No	8	1	28	4.08531746031746	20
1	0	1	665	1	0	1	HIV/HCV	39.8301369863014	1	0	0	0	0	1	0	Never	Yes	Yes	8	1	19	1.24005847953216	1
1	0	1	617	1	0	1	HIV/HCV	34.2219178082192	1	0	0	0	1	1	1	About once a week	Yes	No	21	1	11	3.19171717171717	2
1	0	1	345	1	0	1	HIV/HCV	45.5945205479452	1	0	0	0	1	0	0	Never	Never injected	Never injected or reduced	24	1	30	6.91777777777777	10
1	1	0	367	1	0	1	HIV/HBV	35.1561643835616	1	0	0	0	0	0	0	Never	Never injected	Never injected or reduced	28	1	6	7.34074074074074	5
1	0	0	515	1	0	1	HIV	57.8383561643836	0	0	0	0	0	0	0	Never	Never injected	Never injected or reduced	3	0	10	0.497222222222222	0
1	1	0	530	1	27.8	0	HIV/HBV	34.0712328767123	0	0	0	0	0	0	0	Never	Never injected	Never injected or reduced	6	0	10	0.862777777777778	0
1	0	0	204	1	309	0	HIV	24.7150684931507	1	0	0	0	0	0	0	Never	Never injected	Never injected or reduced	10	1	10	3.27222222222222	1
1	0	1	383	1	0	1	HIV/HCV	35.7534246575342	1	0	0	0	1	1	1	Once a month or less	Yes	Yes	18	1	30	4.51388888888889	25
1	0	1	569	1	0	1	HIV/HCV	45.4465753424658	1	0	0	0	0	1	0	Never	Yes	No	8	1	27	0.704444444444445	0
1	0	1	398	1	0	1	HIV/HCV	40.1506849315069	1	0	0	0	1	1	1	2-3 days a month	Yes	No	14	1	9	7.45987654320988	8
1	0	1	273	1	0	1	HIV/HCV	56.4438356164384	1	0	0	0	0	1	0	Never	No	Never injected or reduced	13	1	16	2.00875	2
1	1	1	418	1	0	1	HIV/HBV/HCV	40.1287671232877	1	0	0	0	0	1	0	Never	Yes	No	17	1	25	2.18	3
1	0	1	303	1	0	1	HIV/HCV	38.0383561643836	1	0	0	0	0	1	0	Never	Yes	Yes	15	1	6	3.10703703703704	1
1	0	0	721	1	0	1	HIV	36.9369863013699	1	0	0	1	1	0	0	Never	Never injected	Never injected or reduced	7	0	3	2.70555555555556	1
1	0	1	323	1	0	1	HIV/HCV	33.0986301369863	1	0	0	0	0	1	0	Never	No	Never injected or reduced	16	1	29	2.87068965517241	7
1	0	1	265	1	43.3	0	HIV/HCV	41.3452054794521	1	0	0	0	1	1	1	Once a month or less	Yes	No	12	1	14	2.79365079365079	1
1	0	1	332	1	0	1	HIV/HCV	44.0219178082192	1	0	0	0	0	1	0	Never	No	Never injected or reduced	11	1	18	2.34413580246913	0
1	0	1	209	1	0	1	HIV/HCV	48.4465753424658	1	0	0	0	0	1	0	Never	No	Never injected or reduced	15	1	30	6.09555555555555	28
1	0	1	153	1	0	1	HIV/HCV	35.6904109589041	1	0	0	0	0	1	0	Never	Yes	Yes	11	1	3	5.9537037037037	2
1	0	0	545	1	0	1	HIV	45.8054794520548	0	0	0	0	0	0	0	Never	Never injected	Never injected or reduced	8	1	9	0.285185185185185	0
1	0	1	429	1	45.1	0	HIV/HCV	32.986301369863	1	0	0	0	0	0	0	Never	Never injected	Never injected or reduced	11	1	30	2.06666666666667	0
1	1	1	269	1	0	1	HIV/HBV/HCV	45.6630136986301	1	0	0	0	0	0	0	Never	Never injected	Never injected or reduced	NA	NA	24	2.09578703703704	1
1	0	1	193	1	20.7	0	HIV/HCV	39.2794520547945	1	0	0	0	0	1	0	Never	Yes	No	6	0	30	1.87259259259259	0
1	0	1	498	1	0	1	HIV/HCV	28.9013698630137	1	0	0	0	0	1	0	Never	Yes	No	15	1	10	3.65466666666667	2
1	0	1	64	1	119000	0	HIV/HCV	38.2821917808219	1	0	0	0	0	1	1	2-3 days a week	No	Never injected or reduced	17	1	23	6.98067632850242	23
1	0	1	604	1	0	1	HIV/HCV	40.0383561643836	1	0	0	0	0	1	0	Never	Yes	Yes	12	1	8	3.81111111111111	4
1	0	1	247	1	0	1	HIV/HCV	38.0301369863014	1	0	0	0	1	1	1	About once a week	Yes	No	12	1	25	2.99333333333333	3
1	0	1	282	1	0	1	HIV/HCV	44.9561643835616	1	0	0	1	0	1	0	Never	Yes	Yes	12	1	22	5.35353535353536	22
1	1	0	262	1	0	1	HIV/HBV	38.8767123287671	1	0	0	0	1	1	0	Never	Yes	No	10	1	22	1.96151515151515	3
1	0	1	728	1	0	1	HIV/HCV	45.5671232876712	1	1	0	0	1	1	0	Never	Yes	No	21	1	30	5.84935185185185	29
1	0	1	180	1	0	1	HIV/HCV	33.427397260274	1	0	0	0	0	1	1	Once a month or less	Yes	Yes	16	1	17	2.91042483660131	3
1	0	1	216	1	81.6	0	HIV/HCV	36.7835616438356	1	0	0	1	1	1	0	Never	Yes	No	5	0	2	0.755555555555556	0
1	0	0	197	1	0	1	HIV	42.4109589041096	1	0	0	0	0	1	0	Never	No	Never injected or reduced	14	1	22	3.53169191919192	4
1	0	1	567	1	0	1	HIV/HCV	43.7671232876712	1	0	0	1	1	1	1	About once a week	Yes	No	22	1	30	4.0307037037037	6
1	0	0	117	1	0	1	HIV	38.7780821917808	1	0	0	0	0	0	0	Never	Never injected	Never injected or reduced	14	1	4	7.70583333333332	3
1	0	1	254	1	0	1	HIV/HCV	40.0684931506849	1	0	0	0	1	1	1	About once a week	Yes	No	14	1	30	6.86966666666667	30
1	0	0	270	1	0	1	HIV	34.441095890411	0	0	0	0	0	0	0	Never	Never injected	Never injected or reduced	8	1	5	2.30333333333333	1
1	0	1	451	1	0	1	HIV/HCV	40.4191780821918	1	0	0	0	0	1	0	Never	Yes	No	10	1	15	0.787037037037037	0
1	0	1	380	1	0	1	HIV/HCV	43	1	0	0	0	0	1	0	Never	No	Never injected or reduced	8	1	15	3.23407407407407	2
1	0	0	531	1	0	1	HIV	30.2602739726027	1	0	0	0	1	0	0	Never	Never injected	Never injected or reduced	12	1	13	3.01666666666667	3
1	0	0	421	1	70.5	0	HIV	46.9315068493151	1	0	0	0	0	0	0	Never	Never injected	Never injected or reduced	5	0	6	1.3837037037037	0
1	1	1	392	1	0	1	HIV/HBV/HCV	30.4520547945205	1	0	1	1	1	1	1	Once a month or less	Yes	Yes	12	1	26	3.7726923076923	4
1	0	1	118	1	0	1	HIV/HCV	42.6602739726027	1	0	0	0	0	1	0	Never	Yes	Yes	20	1	30	6.64888888888889	30
1	0	1	826	1	0	1	HIV/HCV	41.4904109589041	1	0	0	1	0	1	0	Never	Yes	No	12	1	30	6.6912037037037	30
1	0	1	222	1	0	1	HIV/HCV	41.6027397260274	1	0	0	0	0	1	1	Everyday	Yes	Yes	8	1	23	1.9695652173913	0
1	0	1	642	1	94.9	0	HIV/HCV	36.6	1	0	0	0	1	1	0	Never	Yes	No	12	1	13	1.78589743589744	0
1	0	1	216	1	0	1	HIV/HCV	41.8027397260274	1	0	0	0	0	1	1	2-3 days a month	Yes	Yes	9	1	15	1.81333333333333	1
1	0	1	597	1	0	1	HIV/HCV	39.558904109589	1	0	0	0	0	1	1	Once a month or less	Yes	No	10	1	30	2.16546296296296	0
1	0	1	388	1	0	1	HIV/HCV	39.3479452054795	1	0	0	0	0	1	0	Never	Yes	Yes	8	1	30	1.44	0
1	0	1	805	1	0	1	HIV/HCV	29.9315068493151	1	0	0	0	1	1	0	Never	Yes	No	13	1	2	6.57777777777777	2
1	0	1	372	1	0	1	HIV/HCV	37.0739726027397	1	0	0	0	0	1	0	Never	No	Never injected or reduced	4	0	6	2.45037037037037	1
1	0	1	356	1	0	1	HIV/HCV	46.7424657534247	1	0	0	1	0	1	0	Never	Yes	No	4	0	29	1.94444444444444	0
1	1	1	524	1	0	1	HIV/HBV/HCV	41.413698630137	1	0	0	0	1	1	0	Never	Yes	No	10	1	22	1.90530303030303	0
1	1	0	339	1	0	1	HIV/HBV	42.8493150684931	1	0	0	0	0	0	0	Never	Never injected	Never injected or reduced	8	1	15	1.11481481481481	0
1	1	1	320	1	0	1	HIV/HBV/HCV	45.4575342465753	1	0	1	0	1	1	0	Never	Yes	No	8	1	19	0.885964912280701	0
1	0	1	291	1	0	1	HIV/HCV	36.427397260274	1	0	0	0	0	0	0	Never	Never injected	Never injected or reduced	11	1	7	2.26428571428571	1
1	0	1	143	1	0	1	HIV/HCV	38.6630136986301	1	0	0	0	0	1	0	Never	No	Never injected or reduced	9	1	2	1.61388888888889	0
1	0	0	498	1	0	1	HIV	38.3753424657534	1	0	0	0	0	0	0	Never	Never injected	Never injected or reduced	10	1	5	1.21333333333334	0
1	0	1	270	1	0	1	HIV/HCV	40	1	0	0	0	0	1	0	Never	No	Never injected or reduced	12	1	21	10.4166666666667	21
1	0	1	371	1	0	1	HIV/HCV	35.2657534246575	1	0	0	0	0	0	0	Never	Never injected	Never injected or reduced	15	1	25	1.18497777777778	1
1	0	1	293	1	0	1	HIV/HCV	43.4301369863014	1	0	0	0	1	1	1	Once a month or less	Yes	No	8	1	18	2.8966049382716	0
1	0	1	252	1	0	1	HIV/HCV	37.9123287671233	1	0	0	0	0	0	0	Never	Never injected	Never injected or reduced	16	1	30	2.84009259259259	5
1	0	1	321	1	0	1	HIV/HCV	28.1917808219178	1	0	0	0	1	0	0	Never	Never injected	Never injected or reduced	14	1	4	5.96111111111111	4
1	0	1	301	1	0	1	HIV/HCV	42.0684931506849	1	0	0	1	1	1	0	Never	Yes	No	14	1	3	1.25	0
1	0	1	413	1	0	1	HIV/HCV	43.2739726027397	1	0	0	1	1	0	0	Never	Never injected	Never injected or reduced	8	1	17	4.06326797385621	8
1	1	1	216	1	0	1	HIV/HBV/HCV	47.7780821917808	1	0	1	1	1	1	1	Once a month or less	Yes	No	20	1	9	1.89543209876543	0
1	0	1	419	1	0	1	HIV/HCV	40.2356164383562	1	0	0	1	1	1	0	Never	Yes	Yes	21	1	24	8.77025462962962	24
1	0	1	224	1	0	1	HIV/HCV	40.8109589041096	1	0	0	0	0	1	0	Never	Yes	No	13	1	19	3.13116959064328	6
1	0	1	201	1	0	1	HIV/HCV	42.4767123287671	1	0	0	1	0	0	0	Never	Never injected	Never injected or reduced	28	1	19	17.1450292397661	18
1	0	1	88	1	0	1	HIV/HCV	45.7780821917808	1	0	0	0	0	1	0	Never	Yes	Yes	13	1	12	0.824907407407407	0
1	0	1	298	1	0	1	HIV/HCV	38.5369863013699	1	0	0	0	1	1	1	4-6 days a week	Yes	No	8	1	28	1.56444444444444	0
1	0	1	286	1	0	1	HIV/HCV	37.7150684931507	1	0	0	1	1	1	1	2-3 days a month	Yes	Yes	18	1	30	4.71411111111111	26
1	0	1	54	1	24	0	HIV/HCV	38.4931506849315	1	0	0	0	0	1	1	2-3 days a week	Yes	Yes	9	1	8	5.69958333333333	4
1	0	1	720	1	0	1	HIV/HCV	36.1890410958904	1	0	0	1	0	1	1	2-3 days a week	Yes	No	10	1	7	5.81698412698412	3
1	0	1	321	1	0	1	HIV/HCV	35.627397260274	1	0	0	0	0	1	0	Never	No	Never injected or reduced	7	0	14	6.28472222222222	8
1	0	1	1042	1	0	1	HIV/HCV	32.613698630137	1	0	0	0	1	1	1	Everyday	Yes	Yes	12	1	15	5.418	12
1	0	1	252	1	0	1	HIV/HCV	41.7561643835616	1	0	0	0	0	1	1	2-3 days a week	Yes	Yes	17	1	30	4.48518518518519	7
1	0	0	283	1	27	0	HIV	40	0	0	0	0	0	0	0	Never	Never injected	Never injected or reduced	17	1	15	4.31696296296296	10
1	0	1	513	1	0	1	HIV/HCV	46.9205479452055	1	0	0	0	1	1	0	Never	No	Never injected or reduced	11	1	15	6.04444444444444	13
1	0	1	337	1	0	1	HIV/HCV	37.2082191780822	1	0	0	0	0	1	0	Never	No	Never injected or reduced	11	1	12	7.74675925925925	11
1	0	0	333	1	0	1	HIV	35.6684931506849	1	0	0	0	0	0	0	Never	Never injected	Never injected or reduced	11	1	8	4.25	4
1	1	1	314	1	0	1	HIV/HBV/HCV	39.2904109589041	1	0	1	0	0	1	1	2-3 days a month	Yes	No	10	1	19	2.90292397660819	5
1	0	1	585	1	0	1	HIV/HCV	35.3369863013699	1	0	0	0	0	1	1	2-3 days a month	Yes	No	27	1	30	15.5620370370371	30
1	0	1	353	1	0	1	HIV/HCV	38.841095890411	1	0	0	0	0	1	0	Never	No	Never injected or reduced	13	1	30	5.48188888888889	29
1	0	1	311	1	0	1	HIV/HCV	35.6876712328767	1	0	0	1	1	1	1	2-3 days a month	Yes	No	11	1	29	3.77616858237548	10
1	0	1	337	1	0	1	HIV/HCV	37.6821917808219	1	0	0	0	0	1	0	Never	Yes	Yes	17	1	30	5.36111111111111	28
1	0	1	306	1	0	1	HIV/HCV	41.8438356164384	1	0	0	1	1	1	1	4-6 days a week	Yes	No	8	1	27	0.737448559670782	0
1	0	1	256	1	1351	0	HIV/HCV	34.6	1	0	0	0	1	1	1	2-3 days a week	Yes	No	9	1	17	1.53516339869281	0
1	0	1	233	1	20	0	HIV/HCV	38.7698630136986	1	0	0	0	0	1	0	Never	Yes	No	13	1	11	12.0627272727273	10
1	0	1	388	1	0	1	HIV/HCV	32.5095890410959	1	0	0	0	0	1	1	Once a month or less	Yes	No	6	0	6	2.51962962962963	0
1	0	1	704	1	0	1	HIV/HCV	43.4054794520548	1	99	99	99	0	1	0	Never	Yes	Yes	13	1	30	2.55824074074074	3
1	0	1	262	1	0	1	HIV/HCV	38.3178082191781	1	0	0	0	1	1	0	Never	Yes	No	11	1	30	1.45911111111111	2
1	0	1	77	1	0	1	HIV/HCV	53.0219178082192	1	0	0	0	0	1	0	Never	Yes	No	7	0	16	1.33583333333333	1
1	0	1	299	1	0	1	HIV/HCV	35.4684931506849	1	99	99	99	0	1	1	Once a month or less	Yes	No	17	1	11	3.5300505050505	3
1	0	1	323	1	5625	0	HIV/HCV	33.986301369863	1	0	0	0	0	1	1	2-3 days a month	Yes	No	10	1	23	1.25	0
1	0	1	469	1	0	1	HIV/HCV	32.9616438356164	1	0	0	1	0	1	1	Everyday	Yes	Yes	9	1	23	2.04669082125604	3
1	0	1	68	1	47	0	HIV/HCV	48.6602739726027	1	0	0	0	0	1	0	Never	Yes	No	12	1	8	3.6	3
1	1	1	275	1	619	0	HIV/HBV/HCV	37.6	1	0	0	0	1	1	0	Never	No	Never injected or reduced	9	1	10	4.91111111111111	8
1	0	1	191	1	43	0	HIV/HCV	36.0520547945206	1	0	0	0	0	1	0	Never	No	Never injected or reduced	11	1	12	1.02083333333333	0
1	0	1	453	1	0	1	HIV/HCV	41.8465753424658	1	0	0	0	0	1	0	Never	Yes	No	16	1	12	4.18518518518519	5
1	0	1	326	1	0	1	HIV/HCV	33.6301369863014	1	0	1	0	0	1	1	2-3 days a month	Yes	No	15	1	15	3.37581481481482	4
1	0	1	227	1	0	1	HIV/HCV	33.6	1	0	0	0	1	1	0	Never	No	Never injected or reduced	15	1	20	3.44444444444445	3
1	0	0	429	1	0	1	HIV	30.5178082191781	1	0	0	0	0	0	0	Never	Never injected	Never injected or reduced	17	1	12	7.79398148148148	11
1	0	0	475	1	0	1	HIV	37.0986301369863	0	0	0	0	0	0	0	Never	Never injected	Never injected or reduced	8	1	19	0.0970760233918129	0
1	0	1	441	1	0	1	HIV/HCV	42.8164383561644	1	0	0	0	0	1	0	Never	Yes	No	14	1	5	1.951	0
1	0	1	809	1	0	1	HIV/HCV	34.0246575342466	1	0	0	0	1	1	0	Never	Yes	No	4	0	3	7.6148148148148	2
1	0	1	287	1	0	1	HIV/HCV	39.6301369863014	1	0	0	0	0	1	0	Never	No	Never injected or reduced	11	1	2	3	0
1	1	1	431	1	58	0	HIV/HBV/HCV	35.5452054794521	1	0	0	0	0	1	1	2-3 days a month	Yes	No	6	0	18	1.17222222222222	0
1	0	1	46	1	30	0	HIV/HCV	45.1232876712329	1	0	0	0	1	1	1	About once a week	Yes	No	13	1	28	4.98011904761905	25
1	1	1	779	1	0	1	HIV/HBV/HCV	27.7452054794521	1	0	0	0	1	1	1	About once a week	Yes	No	9	1	3	3.52888888888889	1
1	0	1	349	1	0	1	HIV/HCV	37.6547945205479	1	0	0	0	0	1	0	Never	No	Never injected or reduced	8	1	20	0.338333333333333	0
1	0	1	206	1	42	0	HIV/HCV	49.0301369863014	1	0	0	0	0	0	0	Never	Never injected	Never injected or reduced	8	1	30	1.37074074074074	0
1	0	1	1030	1	0	1	HIV/HCV	39.4246575342466	1	0	0	0	0	1	0	Never	No	Never injected or reduced	14	1	18	2.66666666666667	0
1	0	1	674	1	0	1	HIV/HCV	34.9534246575342	1	0	0	0	1	1	0	Never	Yes	No	11	1	8	2.65416666666667	1
1	0	1	339	1	1090	0	HIV/HCV	36.7643835616438	1	0	0	1	0	1	1	2-3 days a month	Yes	No	8	1	1	2.5	0
1	1	1	264	1	10245	0	HIV/HBV/HCV	27.8931506849315	1	0	1	1	1	1	1	4-6 days a week	Yes	No	10	1	0	NA	0
1	0	1	155	1	0	1	HIV/HCV	56.5808219178082	1	0	0	0	0	1	0	Never	No	Never injected or reduced	19	1	28	9.57380952380952	28
1	0	1	311	1	67	0	HIV/HCV	32.572602739726	1	0	0	0	0	1	0	Never	No	Never injected or reduced	6	0	12	1.46574074074074	0
1	0	1	314	1	0	1	HIV/HCV	32.2	1	0	0	0	0	1	0	Never	Yes	No	9	1	30	2.84611111111111	2
1	0	1	218	1	0	1	HIV/HCV	32.8383561643836	1	0	0	0	0	0	0	Never	Never injected	Never injected or reduced	15	1	30	2.04444444444444	3
1	0	1	746	0	0	1	HIV/HCV	40.5397260273973	1	0	0	0	1	1	0	Never	Yes	Yes	10	1	24	1.36777777777778	2
1	0	1	370	1	0	1	HIV/HCV	42.5041095890411	1	0	1	0	1	1	0	Never	Yes	No	16	1	5	3.21333333333333	1
1	0	1	266	1	0	1	HIV/HCV	42.8246575342466	1	0	0	1	0	1	0	Never	Yes	Yes	14	1	21	2.04365079365079	2
1	0	1	452	1	0	1	HIV/HCV	51.4904109589041	1	0	0	0	1	1	1	Once a month or less	Yes	No	9	1	6	1.06666666666667	0
1	0	0	1131	1	0	1	HIV	39.0794520547945	1	0	0	0	0	0	0	Never	Never injected	Never injected or reduced	11	1	10	3.02222222222222	2
1	0	1	554	1	0	1	HIV/HCV	37.6657534246575	1	0	0	0	1	1	0	Never	Yes	No	14	1	5	4.66666666666667	3
1	0	1	392	1	0	1	HIV/HCV	36.8849315068493	1	0	0	0	0	0	0	Never	Never injected	Never injected or reduced	12	1	11	1.3770202020202	0
1	0	1	1373	1	22	0	HIV/HCV	41.1671232876712	1	0	0	0	0	1	0	Never	Yes	No	10	1	1	5.83333333333333	1
1	0	1	479	1	0	1	HIV/HCV	57.2	1	0	0	0	0	1	0	Never	No	Never injected or reduced	6	0	6	1.51388888888889	0
1	0	1	792	1	0	1	HIV/HCV	31.1753424657534	1	0	0	0	0	1	1	About once a week	Yes	No	13	1	3	5.00333333333333	3
1	0	1	597	1	0	1	HIV/HCV	41.241095890411	1	0	0	0	0	1	0	Never	Yes	No	15	1	23	2.93599033816425	4
1	1	1	573	1	0	1	HIV/HBV/HCV	47.213698630137	1	0	0	0	0	1	0	Never	Yes	No	6	0	22	1.41414141414141	0
1	0	1	580	1	0	1	HIV/HCV	54.2328767123288	1	0	0	1	1	1	1	2-3 days a week	Yes	No	8	1	23	1.33478260869565	0
1	0	1	500	1	0	1	HIV/HCV	39.3315068493151	1	0	0	0	1	1	1	Once a month or less	No	Never injected or reduced	15	1	11	3.74070707070707	3
1	0	1	730	1	0	1	HIV/HCV	33.8684931506849	1	0	0	0	0	1	0	Never	Yes	Yes	8	1	7	4.12460317460317	3
1	1	1	343	1	0	1	HIV/HBV/HCV	43.9616438356164	1	0	0	0	0	1	0	Never	Yes	Yes	17	1	30	6.88888888888889	30
1	0	1	512	1	0	1	HIV/HCV	33.6082191780822	1	0	0	0	0	1	1	2-3 days a week	Yes	No	13	1	24	1.19444444444444	1
1	0	1	77	1	0	1	HIV/HCV	47.6054794520548	1	0	0	0	1	1	0	Never	Yes	No	8	1	9	0.565432098765432	0
1	0	1	370	1	0	1	HIV/HCV	42.358904109589	1	0	0	0	0	1	0	Never	No	Never injected or reduced	11	1	9	1.60074074074074	0
1	0	1	912	1	0	1	HIV/HCV	28.3232876712329	1	0	0	0	1	1	1	Everyday	Yes	No	11	1	3	4.29074074074074	1
1	0	1	172	1	0	1	HIV/HCV	43.7643835616438	1	0	0	0	1	1	1	2-3 days a month	Yes	No	11	1	26	2.79384615384615	0
1	0	1	1060	1	0	1	HIV/HCV	46.5643835616438	1	0	0	0	0	1	0	Never	No	Never injected or reduced	10	1	4	4.25	1
1	0	1	455	1	0	1	HIV/HCV	45.4767123287671	1	0	0	0	0	1	0	Never	No	Never injected or reduced	11	1	2	4.675	1
1	0	1	264	1	95	0	HIV/HCV	33.6630136986301	1	0	0	0	0	1	0	Never	No	Never injected or reduced	16	1	0	NA	0
1	0	1	404	1	71	0	HIV/HCV	38.3013698630137	1	0	1	0	1	1	0	Never	Yes	No	13	1	0	NA	0
1	0	1	647	1	0	1	HIV/HCV	39.2109589041096	1	0	0	1	1	1	1	Once a month or less	Yes	Yes	14	1	4	4.30208333333333	2
1	0	0	486	1	0	1	HIV	37.7260273972603	1	0	0	0	0	0	0	Never	Never injected	Never injected or reduced	20	1	21	7.21759259259259	18
1	0	1	416	1	0	1	HIV/HCV	37.7808219178082	1	0	0	0	1	1	0	Never	No	Never injected or reduced	13	1	16	2.38666666666667	3
1	1	1	249	1	2325	0	HIV/HBV/HCV	35.6356164383562	1	0	1	0	1	1	1	2-3 days a week	Yes	No	11	1	1	4.44444444444444	1
1	0	1	773	1	0	1	HIV/HCV	36.2493150684932	1	0	0	0	1	1	0	Never	Yes	No	11	1	30	1.59944444444445	1
1	1	1	757	1	0	1	HIV/HBV/HCV	39.4493150684931	1	0	0	0	1	1	1	4-6 days a week	Yes	Yes	34	1	30	12.7422222222222	30
1	0	1	296	1	0	1	HIV/HCV	32.3561643835616	1	0	0	0	0	0	0	Never	Never injected	Never injected or reduced	12	1	9	2.35555555555556	1
1	0	1	337	1	0	1	HIV/HCV	37.0575342465753	1	0	0	0	1	1	0	Never	Yes	Yes	16	1	18	3.71450617283951	5
1	0	0	538	1	0	1	HIV	39.4931506849315	1	0	0	0	0	0	0	Never	Never injected	Never injected or reduced	13	1	6	5.19814814814815	5
1	0	0	611	1	0	1	HIV	49.5068493150685	1	0	0	0	0	0	0	Never	Never injected	Never injected or reduced	13	1	28	6.84375	28
1	0	1	682	1	621	0	HIV/HCV	41.958904109589	1	0	0	0	0	0	0	Never	Never injected	Never injected or reduced	9	1	4	1.20361111111111	0
1	0	1	225	1	0	1	HIV/HCV	41.3890410958904	1	0	0	0	0	1	0	Never	Yes	No	10	1	27	6.28847736625515	26
1	0	1	356	1	72	0	HIV/HCV	33.7205479452055	1	0	0	0	1	1	0	Never	Yes	No	19	1	16	5.88631944444445	16
1	0	1	317	1	22	0	HIV/HCV	38.7917808219178	1	0	0	0	1	1	0	Never	Yes	Yes	11	1	17	1.44934640522876	0
1	0	1	690	1	0	1	HIV/HCV	40.2931506849315	1	0	0	0	0	1	0	Never	No	Never injected or reduced	12	1	16	1.209375	1
1	0	1	130	1	0	1	HIV/HCV	33.8356164383562	1	0	0	0	1	1	0	Never	Yes	No	12	1	24	2.11111111111111	0
1	1	1	264	1	0	1	HIV/HBV/HCV	45.7945205479452	1	0	0	0	1	1	0	Never	Yes	No	17	1	13	1.83461538461539	1
1	0	1	851	1	0	1	HIV/HCV	34.3890410958904	1	0	0	0	0	0	0	Never	Never injected	Never injected or reduced	11	1	16	1.63628472222222	2
1	0	1	704	1	0	1	HIV/HCV	44.9890410958904	1	0	0	0	1	1	0	Never	Yes	No	18	1	30	2.28148148148148	2
1	0	1	313	1	30	0	HIV/HCV	36.8767123287671	1	0	0	0	1	1	0	Never	Yes	No	13	1	27	3.28547325102881	2
1	1	1	148	1	0	1	HIV/HBV/HCV	38.1945205479452	1	0	1	1	0	1	0	Never	No	Never injected or reduced	20	1	30	2.68148148148148	3
1	0	0	598	1	0	1	HIV	38.5452054794521	0	0	0	0	0	0	0	Never	Never injected	Never injected or reduced	5	0	21	1.54089947089947	0
1	0	1	153	1	0	1	HIV/HCV	46.613698630137	1	0	0	0	0	1	0	Never	No	Never injected or reduced	11	1	30	2.22222222222222	0
1	0	1	371	1	29	0	HIV/HCV	29.7397260273973	1	0	0	1	1	1	1	Once a month or less	Yes	No	15	1	20	6.44708333333333	13
1	1	1	521	1	0	1	HIV/HBV/HCV	33.0082191780822	1	0	1	0	0	1	0	Never	Yes	Yes	15	1	22	4.36717171717172	8
1	0	1	295	1	0	1	HIV/HCV	44.613698630137	1	0	0	0	0	0	0	Never	Never injected	Never injected or reduced	9	1	30	2.87407407407408	0
1	0	1	578	1	0	1	HIV/HCV	41.0520547945206	1	0	0	1	0	0	0	Never	Never injected	Never injected or reduced	11	1	5	2.32444444444444	1
1	0	1	553	1	0	1	HIV/HCV	45.8328767123288	1	0	0	1	1	1	0	Never	Yes	Yes	28	1	30	9.33333333333333	30
1	0	1	410	1	0	1	HIV/HCV	38.5698630136986	1	0	0	0	0	1	0	Never	No	Never injected or reduced	7	0	8	4.21111111111111	4
